# Supplementary material for: An Equity Audit of a Statewide Cardiometabolic Risk Reduction Pilot Programme for Women with a History of Gestational Diabetes
Source: Nutrients. 2026 Feb 2;18(3):489. doi: 10.3390/nu18030489 (PMC12899937; doi:10.3390/nu18030489)
Supplement: Supplementary file 1 [file nutrients-18-00489-s001.zip]

Archive with 1 entries (1 files):
- nutrients-4075755-supplementary.pdf
